# Supplementary material for: Spatial Aggregations of the Grey Field Slug Deroceras reticulatum Are Unstable Under Abnormally High Soil Moisture Conditions
Source: Insects. 2024 Oct 19;15(10):819. doi: 10.3390/insects15100819 (PMC11508239; doi:10.3390/insects15100819)
Supplement: Supplementary file 1 [file insects-15-00819-s001.zip]

Archive with 1 entries (1 files):
- insects-3233307-supplementary.pdf
